# Supplementary material for: Development of an amplicon-based sequencing approach in response to the global emergence of mpox
Source: PLoS Biol. 2023 Jun 13;21(6):e3002151. doi: 10.1371/journal.pbio.3002151 (PMC10263305; doi:10.1371/journal.pbio.3002151)
Supplement: S1 Data — (XLSX) [file pbio.3002151.s005.xlsx]

## Sheet: S1_Data
Paired ID	Ct	Coverage	Sequencing Approach
1	17.01	62.3536	Metagenomics
2	19.12	0.311986	Metagenomics
3	15.03	94.0261	Metagenomics
4	17.28	75.2141	Metagenomics
5	27.68	0	Metagenomics
6	28.47	0	Metagenomics
7	27.71	0	Metagenomics
8	15.18	95.1635	Metagenomics
9	16.02	93.9683	Metagenomics
10	34.63	0	Metagenomics
1	17.01	98.4113	Amplicon
2	19.12	88.4095	Amplicon
3	15.03	98.3413	Amplicon
4	17.28	97.7921	Amplicon
5	27.68	88.0967	Amplicon
6	28.47	65.8736	Amplicon
7	27.71	90.5297	Amplicon
8	15.18	98.8373	Amplicon
9	16.02	98.4458	Amplicon
10	34.63	40.3215	Amplicon
NA	ND	0	Negative Control
