# Supplementary material for: Development of an amplicon-based sequencing approach in response to the global emergence of mpox
Source: PLoS Biol. 2023 Jun 13;21(6):e3002151. doi: 10.1371/journal.pbio.3002151 (PMC10263305; doi:10.1371/journal.pbio.3002151)
Supplement: S2 Data — (XLSX) [file pbio.3002151.s006.xlsx]

## Sheet: S2A_Data
Ct	Coverage	Samle Type
14.76	98.24	Lesion
15.02	84.12	Lesion
15.03	98.55	Lesion
15.53	98.54	Lesion
15.63	98.47	Lesion
15.64	98.52	Lesion
15.71	98.65	Lesion
15.85	98.3	Lesion
16	98.63	Lesion
16.03	97.55	Lesion
16.03	98.22	Lesion
16.08	98.2	Lesion
16.17	97.4	Lesion
16.33	98.49	Lesion
16.68	97.61	Lesion
16.73	98.65	Lesion
16.74	97.98	Lesion
16.77	98.27	Lesion
16.87	97.91	Lesion
16.92	97.17	Lesion
17.02	97.42	Lesion
17.03	98.28	Oropharyngeal (no lesion)
17.06	96.96	Lesion
17.09	97.2	Lesion
17.18	98.7	Lesion
17.18	98.77	Lesion
17.22	97.59	Lesion
17.25	98.2	Lesion
17.32	98.71	Lesion
17.35	97.55	Lesion
17.41	98.76	Lesion
17.56	98	Lesion
17.58	97.32	Lesion
17.58	98.65	Lesion
17.61	97.37	Lesion
17.62	96.69	Oropharyngeal (no lesion)
17.62	98.66	Lesion
17.67	97.02	Lesion
17.79	97.62	Lesion
17.88	98.46	Lesion
17.96	96.94	Lesion
18	97.56	Lesion
18.04	97.4	Lesion
18.04	97.7	Lesion
18.04	97.95	Lesion
18.05	98.38	Lesion
18.07	98.64	Lesion
18.1	97.25	Lesion
18.11	97.92	Lesion
18.14	97.91	Lesion
18.18	98.63	Lesion
18.22	96.74	Lesion
18.23	92.48	Lesion
18.27	97.76	Lesion
18.33	96.55	Lesion
18.36	97.3	Lesion
18.37	98.63	Lesion
18.41	98.42	Lesion
18.5	98.62	Lesion
18.51	97.66	Lesion
18.57	97.87	Lesion
18.58	98.64	Lesion
18.73	97.3	Lesion
19.01	96.67	Lesion
19.01	97.48	Lesion
19.03	97.51	Lesion
19.11	96.85	Lesion
19.12	95.04	Lesion
19.12	97.29	Lesion
19.12	98.63	Lesion
19.33	97.19	Lesion
19.4	96.33	Lesion
19.52	96.69	Lesion
19.86	97.04	Lesion
19.96	96.89	Lesion
20.11	97.9	Lesion
20.12	96.32	Lesion
20.16	97.95	Lesion
20.27	97.77	Lesion
20.3	97.96	Lesion
20.32	90.43	Lesion
20.58	96.05	Lesion
20.62	96.79	Lesion
21.02	93.48	Lesion
21.05	97.22	Oropharyngeal (lesion)
21.11	97.13	Lesion
21.17	96.9	Lesion
21.27	98.02	Lesion
21.43	96.14	Lesion
21.51	97.94	Lesion
21.6	97.99	Lesion
21.61	93.79	Lesion
21.65	97.41	Oropharyngeal (no lesion)
21.72	97.51	Lesion
21.77	93.58	Lesion
21.98	96.68	Lesion
22.07	95.94	Lesion
22.23	97.42	Lesion
22.26	98.25	Oropharyngeal (no lesion)
22.28	96.51	Lesion
22.44	97.56	Lesion
22.67	98.11	Oropharyngeal (lesion)
23	97.07	Lesion
23.04	97.65	Lesion
23.15	95.53	Oropharyngeal (lesion)
23.58	89.83	Lesion
24.05	96.82	Lesion
24.32	94.72	Lesion
24.63	94.43	Lesion
25.04	95.67	Lesion
26.07	84.37	Lesion
26.08	96.57	Lesion
26.35	92.79	Lesion
26.47	89.18	Lesion
26.63	78.61	Lesion
26.81	84.75	Lesion
29.81	94.56	Oropharyngeal (no lesion)
31.2	77.72	Lesion
32.29	71.25	Lesion
32.79	0	Lesion
33.76	16.83	Lesion
36.3	2.8	Lesion
37.74	0	Lesion
ND	0	Negative Control

## Sheet: S2B_Data
Ct	Coverage	Samle Type
20.4	99.62	Lesion
15.5	98.96	Lesion
22.2	85.29	Lesion
16.4	99.29	Lesion
22.3	99.56	Lesion
18.2	99.54	Lesion
19.1	99.62	Lesion
33.9	69.71	Lesion
34.9	4.52	Lesion
32.3	90.69	Lesion
20.5	99.19	Lesion
35.2	43.54	Lesion
20.2	99.41	Lesion
25.8	98.95	Lesion
31.6	98.88	Lesion
30.1	86.14	Lesion
31.3	98.7	Lesion
19.4	99.48	Lesion
29.3	98.32	Lesion
20.8	99.62	Lesion
27.6	99	Lesion
34.4	15.5	Lesion
ND	0	Negative Control
