# Supplementary material for: Development of an amplicon-based sequencing approach in response to the global emergence of mpox
Source: PLoS Biol. 2023 Jun 13;21(6):e3002151. doi: 10.1371/journal.pbio.3002151 (PMC10263305; doi:10.1371/journal.pbio.3002151)
Supplement: S3 Data — (XLSX) [file pbio.3002151.s007.xlsx]

## Sheet: S3_Data
Ct	Coverage	Predicted Coverage	80% Coverage Ct Value	Depth
15.5	85.84	91.967	31.3357	500000
16.4	95.98	91.967	31.3357	500000
18.2	95.63	91.967	31.3357	500000
19.1	94.44	91.967	31.3357	500000
19.4	95.25	91.967	31.3357	500000
20.2	95.08	91.967	31.3357	500000
20.4	89.72	91.967	31.3357	500000
20.5	95.42	91.967	31.3357	500000
20.8	93.87	91.967	31.3357	500000
22.2	78.15	91.9667	31.3357	500000
22.3	92.11	91.9667	31.3357	500000
25.8	90.08	91.9478	31.3357	500000
27.6	89.29	91.8044	31.3357	500000
29.3	87.6	90.7565	31.3357	500000
30.1	89.73	88.9012	31.3357	500000
31.3	87.32	80.4345	31.3357	500000
31.6	87.86	76.338	31.3357	500000
32.3	48.57	62.5588	31.3357	500000
33.9	22.85	22.2001	31.3357	500000
34.4	15.82	13.7461	31.3357	500000
34.9	0.1	8.13602	31.3357	500000
35.2	21.74	5.85291	31.3357	500000
15.5	90.32	94.9489	31.8418	1000000
16.4	98.12	94.9489	31.8418	1000000
18.2	98.08	94.9489	31.8418	1000000
19.1	97	94.9489	31.8418	1000000
19.4	97.35	94.9489	31.8418	1000000
20.2	97.19	94.9488	31.8418	1000000
20.4	93.38	94.9488	31.8418	1000000
20.5	97.69	94.9488	31.8418	1000000
20.8	96.6	94.9488	31.8418	1000000
22.2	85.14	94.9486	31.8418	1000000
22.3	95.07	94.9486	31.8418	1000000
25.8	93.19	94.9319	31.8418	1000000
27.6	92.55	94.8142	31.8418	1000000
29.3	90.95	94.0052	31.8418	1000000
30.1	92.55	92.6153	31.8418	1000000
31.3	91.45	86.3016	31.8418	1000000
31.6	91.5	83.1795	31.8418	1000000
32.3	62.92	72.119	31.8418	1000000
33.9	36.28	31.709	31.8418	1000000
34.4	15.82	20.8912	31.8418	1000000
34.9	0.17	13.005	31.8418	1000000
35.2	28.93	9.59292	31.8418	1000000
15.5	92.58	96.1925	32.1277	1500000
16.4	98.77	96.1925	32.1277	1500000
18.2	98.4	96.1925	32.1277	1500000
19.1	98.03	96.1925	32.1277	1500000
19.4	98.11	96.1925	32.1277	1500000
20.2	98.01	96.1924	32.1277	1500000
20.4	95.19	96.1924	32.1277	1500000
20.5	98.3	96.1924	32.1277	1500000
20.8	97.2	96.1924	32.1277	1500000
22.2	88.16	96.1923	32.1277	1500000
22.3	96.58	96.1923	32.1277	1500000
25.8	94.62	96.1809	32.1277	1500000
27.6	94.56	96.0971	32.1277	1500000
29.3	92.64	95.4944	32.1277	1500000
30.1	94.28	94.4261	32.1277	1500000
31.3	93	89.3508	32.1277	1500000
31.6	94.38	86.7448	32.1277	1500000
32.3	69.39	77.0887	32.1277	1500000
33.9	44.03	36.6771	32.1277	1500000
34.4	15.82	24.5437	32.1277	1500000
34.9	0.46	15.3866	32.1277	1500000
35.2	33.08	11.3568	32.1277	1500000
15.5	93.87	96.8853	32.2986	2000000
16.4	99	96.8853	32.2986	2000000
18.2	98.71	96.8853	32.2986	2000000
19.1	98.36	96.8853	32.2986	2000000
19.4	98.46	96.8853	32.2986	2000000
20.2	98.31	96.8853	32.2986	2000000
20.4	96.22	96.8853	32.2986	2000000
20.5	98.68	96.8853	32.2986	2000000
20.8	97.78	96.8853	32.2986	2000000
22.2	90.11	96.8852	32.2986	2000000
22.3	97.25	96.8852	32.2986	2000000
25.8	95.58	96.8767	32.2986	2000000
27.6	95.25	96.8112	32.2986	2000000
29.3	93.84	96.3219	32.2986	2000000
30.1	95.37	95.4323	32.2986	2000000
31.3	94.24	91.0623	32.2986	2000000
31.6	95.44	88.7601	32.2986	2000000
32.3	73.16	79.976	32.2986	2000000
33.9	48.93	39.8271	32.2986	2000000
34.4	15.82	26.8748	32.2986	2000000
34.9	0.85	16.888	32.2986	2000000
35.2	35.9	12.4512	32.2986	2000000
