# Supplementary material for: Development of an amplicon-based sequencing approach in response to the global emergence of mpox
Source: PLoS Biol. 2023 Jun 13;21(6):e3002151. doi: 10.1371/journal.pbio.3002151 (PMC10263305; doi:10.1371/journal.pbio.3002151)
Supplement: S4 Data — (ZIP) [file pbio.3002151.s008.zip]

Archive with 1 entries (1 files):
- S4_Data.csv
