# Supplementary material for: Development of an amplicon-based sequencing approach in response to the global emergence of mpox
Source: PLoS Biol. 2023 Jun 13;21(6):e3002151. doi: 10.1371/journal.pbio.3002151 (PMC10263305; doi:10.1371/journal.pbio.3002151)
Supplement: S5 Data — (XLSX) [file pbio.3002151.s009.xlsx]

## Sheet: S5A_Data
Ct	Coverage	Predicted Coverage	80% Coverage Ct Value	Lab	Sample Type	Platform
25.6	91.25	90.4221	28.8892	DPHL	Lesion	Illumina
36.6	26.34	25.9009	28.8892	DPHL	Lesion	Illumina
25.6	91.21	90.4221	28.8892	DPHL	Lesion	Illumina
15.7	89.8	96.4967	28.8892	DPHL	Lesion	Illumina
24.7	94.81	91.9802	28.8892	DPHL	Lesion	Illumina
20.6	94.73	95.4843	28.8892	DPHL	Lesion	Illumina
16.6	98.08	96.4099	28.8892	DPHL	Lesion	Illumina
19.1	97.27	95.9766	28.8892	DPHL	Lesion	Illumina
16.9	98.69	96.3747	28.8892	DPHL	Lesion	Illumina
28.3	80.03	82.5475	28.8892	DPHL	Lesion	Illumina

## Sheet: S5B_Data
Ct	Coverage	Predicted Coverage	80% Coverage Ct Value	Lab	Sample Type	Platform
17.99	98.95	98.6396	31.2368	RIDOH	Lesion	Illumina
22.07	98.85	98.636	31.2368	RIDOH	Lesion	Illumina
17.9	98.99	98.6396	31.2368	RIDOH	Lesion	Illumina
21.11	98.98	98.6382	31.2368	RIDOH	Lesion	Illumina
25.74	98.48	98.5172	31.2368	RIDOH	Lesion	Illumina
26.03	97.8	98.4783	31.2368	RIDOH	Lesion	Illumina
34.11	10	21.4807	31.2368	RIDOH	Lesion	Illumina
18.39	99.07	98.6396	31.2368	RIDOH	Lesion	Illumina
19.73	99.06	98.6393	31.2368	RIDOH	Lesion	Illumina
31.56	46.28	74.901	31.2368	RIDOH	Lesion	Illumina
23.31	98.2	98.6276	31.2368	RIDOH	Lesion	Illumina
19.74	99.03	98.6393	31.2368	RIDOH	Lesion	Illumina
23.01	98.48	98.6306	31.2368	RIDOH	Lesion	Illumina
21.88	98.91	98.6366	31.2368	RIDOH	Lesion	Illumina
19.07	98.98	98.6395	31.2368	RIDOH	Lesion	Illumina
21.3	98.63	98.6379	31.2368	RIDOH	Lesion	Illumina
24.71	98.12	98.5937	31.2368	RIDOH	Lesion	Illumina
29.32	97.72	95.0685	31.2368	RIDOH	Lesion	Illumina
24.36	97.84	98.6067	31.2368	RIDOH	Lesion	Illumina
21.16	98.53	98.6381	31.2368	RIDOH	Lesion	Illumina
30.52	97	88.2486	31.2368	RIDOH	Lesion	Illumina
26.25	97.69	98.4408	31.2368	RIDOH	Lesion	Illumina
31	91.52	83.1728	31.2368	RIDOH	Lesion	Illumina
25.59	95.91	98.5335	31.2368	RIDOH	Lesion	Illumina
25.56	98.02	98.5365	31.2368	RIDOH	Lesion	Illumina
23.47	98.45	98.6256	31.2368	RIDOH	Lesion	Illumina
29.2	97.27	95.4415	31.2368	RIDOH	Lesion	Illumina
28.31	97.75	97.2432	31.2368	RIDOH	Lesion	Illumina
36.4	2.97	3.00882	31.2368	RIDOH	Lesion	Illumina
21.28	98.81	98.6379	31.2368	RIDOH	Lesion	Illumina
18.81	98.94	98.6395	31.2368	RIDOH	Lesion	Illumina
20.2	98.6	98.6391	31.2368	RIDOH	Lesion	Illumina
21.13	98.29	98.6382	31.2368	RIDOH	Lesion	Illumina
21.52	97.78	98.6375	31.2368	RIDOH	Lesion	Illumina
28.06	96.36	97.5357	31.2368	RIDOH	Lesion	Illumina
33.78	18.92	27.2218	31.2368	RIDOH	Lesion	Illumina
27.13	97.78	98.1812	31.2368	RIDOH	Lesion	Illumina
19.66	98.84	98.6393	31.2368	RIDOH	Lesion	Illumina
32.36	89.23	58.7556	31.2368	RIDOH	Lesion	Illumina
34.88	45.5	11.6364	31.2368	RIDOH	Lesion	Illumina
21.82	98.76	98.6368	31.2368	RIDOH	Lesion	Illumina
24.19	98.44	98.6117	31.2368	RIDOH	Lesion	Illumina
23.23	98.63	98.6285	31.2368	RIDOH	Lesion	Illumina
17.02	99.07	98.6397	31.2368	RIDOH	Lesion	Illumina
17.88	98.52	98.6396	31.2368	RIDOH	Lesion	Illumina
22.43	97.54	98.6344	31.2368	RIDOH	Lesion	Illumina
24.31	98.39	98.6083	31.2368	RIDOH	Lesion	Illumina
22.84	98.89	98.6319	31.2368	RIDOH	Lesion	Illumina
21.65	98.63	98.6372	31.2368	RIDOH	Lesion	Illumina
28.01	95.64	97.5865	31.2368	RIDOH	Lesion	Illumina
17.31	99.07	98.6397	31.2368	RIDOH	Lesion	Illumina
18.75	98.97	98.6395	31.2368	RIDOH	Lesion	Illumina
25.92	95.96	98.4944	31.2368	RIDOH	Lesion	Illumina
17.06	99.07	98.6397	31.2368	RIDOH	Lesion	Illumina
29.22	96.47	95.3821	31.2368	RIDOH	Lesion	Illumina
33.31	19.36	36.8459	31.2368	RIDOH	Lesion	Illumina

## Sheet: S5C_Data
Ct	Coverage	Predicted Coverage	80% Coverage Ct Value	Lab	Sample Type	Platform
32.21	55.52	55.5127	30.5624	FDOH	Lesion	Illumina
18.44	87.64	92.0443	30.5624	FDOH	Lesion	Illumina
29.86	85.17	85.2043	30.5624	FDOH	Lesion	Illumina
23.28	94.69	92.0241	30.5624	FDOH	Lesion	Illumina
21.49	92.5	92.0404	30.5624	FDOH	Lesion	Illumina
20.15	93.35	92.0433	30.5624	FDOH	Lesion	Illumina

## Sheet: S5D_Data
Ct	Coverage	Predicted Coverage	80% Coverage Ct Value	Lab	Sample Type	Platform
29	94.63	95.3807	NA	IBL	Lesion	Illumina
25	97.49	97.3222	NA	IBL	Lesion	Illumina
26	96.62	96.9592	NA	IBL	Lesion	Illumina
27	97.6	96.524	NA	IBL	Lesion	Illumina
28	95.98	96.003	NA	IBL	Lesion	Illumina
19	98.47	98.5222	NA	IBL	Lesion	Illumina
32	92.85	92.714	NA	IBL	Lesion	Illumina
21	98.39	98.2587	NA	IBL	Lesion	Illumina
23	97.53	97.876	NA	IBL	Lesion	Illumina

## Sheet: S5E_Data
Ct	Coverage	Predicted Coverage	80% Coverage Ct Value	Lab	Sample Type	Platform
23	96.72	94.9538	NA	LACPHL	Lesion	Illumina
21.1	97.03	94.9306	NA	LACPHL	Lesion	Illumina
23.5	96.11	94.9599	NA	LACPHL	Lesion	Illumina
26.8	97.06	95.0003	NA	LACPHL	Lesion	Illumina
20.7	97.83	94.9257	NA	LACPHL	Lesion	Illumina
17.1	98.41	94.8817	NA	LACPHL	Lesion	Illumina
22.7	96.9	94.9501	NA	LACPHL	Lesion	Illumina
19.3	98.39	94.9086	NA	LACPHL	Lesion	Illumina
19.2	97.84	94.9073	NA	LACPHL	Lesion	Illumina
18.6	92.73	94.9	NA	LACPHL	Lesion	Illumina
28.2	96.89	95.0174	NA	LACPHL	Lesion	Illumina
16.4	93.08	94.8731	NA	LACPHL	Lesion	Illumina
25.1	92.65	94.9795	NA	LACPHL	Lesion	Illumina
21.2	88.58	94.9318	NA	LACPHL	Lesion	Illumina
17.2	95.43	94.8829	NA	LACPHL	Lesion	Illumina
21.7	95.84	94.9379	NA	LACPHL	Lesion	Illumina
18.4	95.12	94.8976	NA	LACPHL	Lesion	Illumina
20.2	94.81	94.9196	NA	LACPHL	Lesion	Illumina
23.5	93.6	94.9599	NA	LACPHL	Lesion	Illumina
22.3	96.62	94.9452	NA	LACPHL	Lesion	Illumina
19.2	93.38	94.9073	NA	LACPHL	Lesion	Illumina
22.3	91.7	94.9452	NA	LACPHL	Lesion	Illumina
20.1	95.57	94.9183	NA	LACPHL	Lesion	Illumina
16.9	90.62	94.8792	NA	LACPHL	Lesion	Illumina
20	91.71	94.9171	NA	LACPHL	Lesion	Illumina
16	96.65	94.8682	NA	LACPHL	Lesion	Illumina
26.9	91.83	95.0015	NA	LACPHL	Lesion	Illumina

## Sheet: S5F_Data
Ct	Coverage	Predicted Coverage	80% Coverage Ct Value	Lab	Sample Type	Platform
19.54	95.08	94.945	NA	MDH	Lesion	Illumina
22.64	93.97	93.6844	NA	MDH	Lesion	Illumina
18.04	94.93	95.3804	NA	MDH	Lesion	Illumina
21.78	97.8	94.0916	NA	MDH	Lesion	Illumina
27.44	90.91	90.2666	NA	MDH	Lesion	Illumina
17.46	97.35	95.5248	NA	MDH	Lesion	Illumina
21.37	96.68	94.2689	NA	MDH	Lesion	Illumina
23.34	86.9	93.3146	NA	MDH	Lesion	Illumina
21.46	94.66	94.2309	NA	MDH	Lesion	Illumina
23.09	94.8	93.4509	NA	MDH	Lesion	Illumina
24.07	95.34	92.8886	NA	MDH	Lesion	Illumina
21.24	96.38	94.323	NA	MDH	Lesion	Illumina
22.73	96.58	93.6389	NA	MDH	Lesion	Illumina
16.04	95.42	95.8307	NA	MDH	Lesion	Illumina
18.14	96.48	95.3542	NA	MDH	Lesion	Illumina
23.84	87.54	93.0275	NA	MDH	Lesion	Illumina
18.61	94.57	95.226	NA	MDH	Lesion	Illumina
18.1	94.78	95.3648	NA	MDH	Lesion	Illumina
21.97	94.92	94.0058	NA	MDH	Lesion	Illumina
19.55	92.95	94.9418	NA	MDH	Lesion	Illumina
20.27	93.99	94.6964	NA	MDH	Lesion	Illumina
22.55	95.85	93.7294	NA	MDH	Lesion	Illumina
17.05	95.36	95.6198	NA	MDH	Lesion	Illumina
19.12	93.31	95.0766	NA	MDH	Lesion	Illumina
21.56	90.52	94.188	NA	MDH	Lesion	Illumina

## Sheet: S5G_Data
Ct	Coverage	Predicted Coverage	80% Coverage Ct Value	Lab	Sample Type	Platform
20	97.14	95.6956	NA	CEVS	Lesion	Illumina
20	98.46	95.6956	NA	CEVS	Lesion	Illumina
14	98.57	95.6956	NA	CEVS	Lesion	Illumina
17	96.55	95.6956	NA	CEVS	Lesion	Illumina
19	97.43	95.6956	NA	CEVS	Lesion	Illumina
18	97.59	95.6956	NA	CEVS	Lesion	Illumina
12	99.3	95.6956	NA	CEVS	Lesion	Illumina
12	79.69	95.6956	NA	CEVS	Lesion	Illumina
16	96.5	95.6956	NA	CEVS	Lesion	Illumina
20	96.9	95.6956	NA	CEVS	Lesion	Illumina
22	95.57	95.6956	NA	CEVS	Lesion	Illumina
20	96.55	95.6956	NA	CEVS	Lesion	Illumina
20	83.08	95.6956	NA	CEVS	Lesion	Illumina
14	98.53	95.6956	NA	CEVS	Lesion	Illumina
22	99.18	95.6956	NA	CEVS	Lesion	Illumina
20	97.07	95.6956	NA	CEVS	Lesion	Illumina
24	93.8	93.7996	NA	CEVS	Lesion	Illumina
15	95.35	95.6956	NA	CEVS	Lesion	Illumina
14	99.06	95.6956	NA	CEVS	Lesion	Illumina

## Sheet: S5H_Data
Ct	Coverage	Predicted Coverage	80% Coverage Ct Value	Lab	Sample Type	Platform
24	97.83	NA	NA	INSA	Lesion	Illumina
25	98.66	NA	NA	INSA	Lesion	Illumina
22	99.05	NA	NA	INSA	Lesion	Illumina
21	98.92	NA	NA	INSA	Lesion	Illumina
32	93.88	NA	NA	INSA	Lesion	Illumina
18	99.07	NA	NA	INSA	Lesion	Illumina
27	97.87	NA	NA	INSA	Lesion	Illumina
30	96.16	NA	NA	INSA	Lesion	Illumina
16	99.08	NA	NA	INSA	Lesion	Illumina
15	99.06	NA	NA	INSA	Lesion	Illumina
21	78.76	NA	NA	INSA	Lesion	Illumina
19	98.93	NA	NA	INSA	Lesion	Illumina
21	98.91	NA	NA	INSA	Lesion	Illumina
21	98.96	NA	NA	INSA	Lesion	Illumina
19	99.11	NA	NA	INSA	Lesion	Illumina
22	99.33	NA	NA	INSA	Lesion	Illumina
19	99.42	NA	NA	INSA	Lesion	Illumina
24	98.85	NA	NA	INSA	Lesion	Illumina
25	98.34	NA	NA	INSA	Lesion	Illumina
18	99.06	NA	NA	INSA	Lesion	Illumina
23	99.05	NA	NA	INSA	Oropharyngeal	Illumina
21	99.1	NA	NA	INSA	Lesion	Illumina
19	98.96	NA	NA	INSA	Lesion	Illumina
24	99.01	NA	NA	INSA	Lesion	Illumina
17	99.08	NA	NA	INSA	Lesion	Illumina
20	99.06	NA	NA	INSA	Lesion	Illumina
19	99.07	NA	NA	INSA	Oropharyngeal	Illumina
20	99.06	NA	NA	INSA	Lesion	Illumina
23	98.86	NA	NA	INSA	Lesion	Illumina
19	99.05	NA	NA	INSA	Lesion	Illumina
23	6.73	NA	NA	INSA	Lesion	Illumina
26	99.08	NA	NA	INSA	Lesion	Illumina
15	87.01	NA	NA	INSA	Lesion	Illumina
30	51.73	NA	NA	INSA	Lesion	Illumina
15	89.17	NA	NA	INSA	Lesion	Illumina
23	95.21	NA	NA	INSA	Lesion	Illumina
22	98.27	NA	NA	INSA	Lesion	Illumina
17	98.05	NA	NA	INSA	Lesion	Illumina
21	79.82	NA	NA	INSA	Lesion	Illumina
26	97	NA	NA	INSA	Oropharyngeal	Illumina
20	98.89	NA	NA	INSA	Lesion	Illumina
17	98.44	NA	NA	INSA	Lesion	Illumina
23	77.64	NA	NA	INSA	Lesion	Illumina
23	77.65	NA	NA	INSA	Oropharyngeal	Illumina
30	67.66	NA	NA	INSA	Lesion	Illumina
25	4.28	NA	NA	INSA	Lesion	Illumina
28	81.38	NA	NA	INSA	Lesion	Illumina
22	17.72	NA	NA	INSA	Lesion	Illumina
18	98.75	NA	NA	INSA	Lesion	Illumina
27	0	NA	NA	INSA	Lesion	Illumina
21	0.05	NA	NA	INSA	Lesion	Illumina
25	32.49	NA	NA	INSA	Lesion	Illumina
20	0	NA	NA	INSA	Lesion	Illumina
21	2	NA	NA	INSA	Lesion	Illumina
23	0	NA	NA	INSA	Lesion	Illumina
25	0.11	NA	NA	INSA	Lesion	Illumina
20	9.86	NA	NA	INSA	Lesion	Illumina
28	78.54	NA	NA	INSA	Oropharyngeal	Illumina
16	99.09	NA	NA	INSA	Lesion	Illumina
16	99.44	NA	NA	INSA	Lesion	Illumina
20	98.51	NA	NA	INSA	Lesion	Illumina
15	99.39	NA	NA	INSA	Lesion	Illumina
25	97.21	NA	NA	INSA	Lesion	Illumina
27	92.17	NA	NA	INSA	Lesion	Illumina
21	98.92	NA	NA	INSA	Lesion	Illumina
23	99.12	NA	NA	INSA	Lesion	Illumina
18	99.07	NA	NA	INSA	Lesion	Illumina
22	98.55	NA	NA	INSA	Lesion	Illumina
25	98.35	NA	NA	INSA	Lesion	Illumina
23	97.69	NA	NA	INSA	Lesion	Illumina
18	98.91	NA	NA	INSA	Lesion	Illumina
21	99.06	NA	NA	INSA	Oropharyngeal	Illumina
27	95	NA	NA	INSA	Lesion	Illumina
20	99.17	NA	NA	INSA	Lesion	Illumina
21	99.19	NA	NA	INSA	Oropharyngeal	Illumina
23	98.81	NA	NA	INSA	Lesion	Illumina
21	99.22	NA	NA	INSA	Lesion	Illumina
13	98.36	NA	NA	INSA	Lesion	Illumina

## Sheet: S5I_Data
Ct	Coverage	Predicted Coverage	80% Coverage Ct Value	Lab	Sample Type	Platform
14.5	96.79	91.1693	25.5548	NHS	Lesion	Illumina
16.3	95.39	91.1615	25.5548	NHS	Lesion	Illumina
16.35	96.33	91.1611	25.5548	NHS	Lesion	Illumina
16.52	92.99	91.1596	25.5548	NHS	Lesion	Illumina
17.1	93.29	91.1527	25.5548	NHS	Lesion	Illumina
17.25	91	91.1503	25.5548	NHS	Lesion	Illumina
17.29	90.34	91.1497	25.5548	NHS	Lesion	Illumina
17.55	90.39	91.1448	25.5548	NHS	Lesion	Illumina
18.86	94.17	91.0977	25.5548	NHS	Lesion	Illumina
19.21	93.35	91.0748	25.5548	NHS	Lesion	Illumina
19.45	94.09	91.0552	25.5548	NHS	Lesion	Illumina
19.53	91.31	91.0478	25.5548	NHS	Lesion	Illumina
19.99	91.14	90.9953	25.5548	NHS	Lesion	Illumina
20.08	90.29	90.9827	25.5548	NHS	Lesion	Illumina
20.36	92.29	90.9374	25.5548	NHS	Lesion	Illumina
20.5	94.18	90.9108	25.5548	NHS	Lesion	Illumina
20.64	89.91	90.8813	25.5548	NHS	Lesion	Illumina
20.7	85.73	90.8676	25.5548	NHS	Lesion	Illumina
20.71	94.2	90.8653	25.5548	NHS	Lesion	Illumina
21.18	92.86	90.7325	25.5548	NHS	Lesion	Illumina
21.4	89.74	90.6521	25.5548	NHS	Lesion	Illumina
21.4	68.78	90.6521	25.5548	NHS	Lesion	Illumina
21.63	90.35	90.5523	25.5548	NHS	Lesion	Illumina
22.93	89.15	89.5087	25.5548	NHS	Lesion	Illumina
24.38	89.44	86.2862	25.5548	NHS	Lesion	Illumina
25.07	82.32	83.1695	25.5548	NHS	Lesion	Illumina
25.1	83.33	82.9996	25.5548	NHS	Lesion	Illumina
25.6	57.24	79.6547	25.5548	NHS	Lesion	Illumina
26.1	81.7	75.2043	25.5548	NHS	Lesion	Illumina
27.49	67.38	56.3538	25.5548	NHS	Lesion	Illumina
30.11	14.53	16.2041	25.5548	NHS	Lesion	Illumina
31	0	8.96666	25.5548	NHS	Lesion	Illumina
33.24	0	1.74442	25.5548	NHS	Lesion	Illumina
35.43	0.3	0.329308	25.5548	NHS	Lesion	Illumina
14.5	98.7	97.0856	24.6942	NHS	Lesion	ONT
16.3	98.36	96.9874	24.6942	NHS	Lesion	ONT
16.35	98.36	96.983	24.6942	NHS	Lesion	ONT
16.52	98.37	96.9667	24.6942	NHS	Lesion	ONT
17.1	97.99	96.8975	24.6942	NHS	Lesion	ONT
17.25	97.61	96.8754	24.6942	NHS	Lesion	ONT
17.29	97.61	96.8692	24.6942	NHS	Lesion	ONT
17.55	97.82	96.825	24.6942	NHS	Lesion	ONT
18.86	98.36	96.4652	24.6942	NHS	Lesion	ONT
19.21	98.36	96.313	24.6942	NHS	Lesion	ONT
19.45	97.61	96.1894	24.6942	NHS	Lesion	ONT
19.53	97.61	96.1443	24.6942	NHS	Lesion	ONT
19.99	97.63	95.8404	24.6942	NHS	Lesion	ONT
20.08	97.02	95.7709	24.6942	NHS	Lesion	ONT
20.36	96.44	95.5308	24.6942	NHS	Lesion	ONT
20.5	97.26	95.3956	24.6942	NHS	Lesion	ONT
20.64	97.26	95.2492	24.6942	NHS	Lesion	ONT
20.7	94.68	95.1829	24.6942	NHS	Lesion	ONT
20.71	98.36	95.1716	24.6942	NHS	Lesion	ONT
21.18	97.98	94.5634	24.6942	NHS	Lesion	ONT
21.4	91.63	94.2192	24.6942	NHS	Lesion	ONT
21.4	60.02	94.2192	24.6942	NHS	Lesion	ONT
21.63	95.11	93.8117	24.6942	NHS	Lesion	ONT
22.93	95.76	90.2725	24.6942	NHS	Lesion	ONT
24.38	95.84	82.4499	24.6942	NHS	Lesion	ONT
25.07	78.45	76.6613	24.6942	NHS	Lesion	ONT
25.1	72.34	76.3753	24.6942	NHS	Lesion	ONT
25.6	34.2	71.185	24.6942	NHS	Lesion	ONT
26.1	79.29	65.239	24.6942	NHS	Lesion	ONT
27.49	67.78	46.1312	24.6942	NHS	Lesion	ONT
30.11	6.64	15.802	24.6942	NHS	Lesion	ONT
31	0	10.036	24.6942	NHS	Lesion	ONT
33.24	0	2.91495	24.6942	NHS	Lesion	ONT
35.43	0	0.823852	24.6942	NHS	Lesion	ONT

## Sheet: S5J_Data
Ct	Coverage	Predicted Coverage	80% Coverage Ct Value	Lab	Sample Type	Platform
17.43	84.44	NA	NA	JHMI	Lesion	ONT
23.08	75.37	NA	NA	JHMI	Lesion	ONT
18.18	0	NA	NA	JHMI	Lesion	ONT
17.69	83.61	NA	NA	JHMI	Lesion	ONT
17.63	73.23	NA	NA	JHMI	Lesion	ONT
22.51	68.14	NA	NA	JHMI	Lesion	ONT
17.57	81.07	NA	NA	JHMI	Lesion	ONT
20.15	26.79	NA	NA	JHMI	Lesion	ONT
